# Supplementary material for: Resensitization of Fosfomycin-Resistant Escherichia coli Using the CRISPR System
Source: Int J Mol Sci. 2022 Aug 16;23(16):9175. doi: 10.3390/ijms23169175 (PMC9409345; doi:10.3390/ijms23169175)
Supplement: Supplementary file 1 [file ijms-23-09175-s001.zip]

Archive with 1 entries (1 files):
- ijms-1848244-supplementary.pdf
